# Supplementary material for: Adaptation, acceptability and feasibility of Problem Management Plus (PM+) intervention to promote the mental health of young people living with HIV in Kenya: formative mixed-methods research
Source: BJPsych Open. 2022 Aug 24;8(5):e161. doi: 10.1192/bjo.2022.564 (PMC9438483; doi:10.1192/bjo.2022.564)
Supplement: Supplementary file 1 [file S2056472422005646sup001.zip]

Archive with 5 entries (4 files):
- S2056472422005646sup001/
- S2056472422005646sup001/Suppl. file 1 data collection procedures.pdf
- S2056472422005646sup001/Suppl. file 2 original vs adapted PM+ and suggestions for successful implementation.pdf
- S2056472422005646sup001/Suppl. file 3 the adapted 10 session PM+ structure.pdf
- S2056472422005646sup001/Suppl. file 4 overall acceptability of the adapted PM+ .pdf
